# Supplementary material for: Impacts of COVID-19 on Stress in Middle School Teachers and Staff in Minnesota: An Exploratory Study Using Random Forest Analysis
Source: Int J Environ Res Public Health. 2023 Sep 1;20(17):6698. doi: 10.3390/ijerph20176698 (PMC10487626; doi:10.3390/ijerph20176698)
Supplement: Supplementary file 1 [file ijerph-20-06698-s001.zip]

Archive with 1 entries (1 files):
- ijerph-2503582-supplementary.pdf
